# Supplementary material for: Identification and Validation of a Four-Long Non-coding RNA Signature Associated With Immune Infiltration and Prognosis in Colon Cancer
Source: Front Genet. 2021 Jul 5;12:671128. doi: 10.3389/fgene.2021.671128 (PMC8287327; doi:10.3389/fgene.2021.671128)
Supplement: Supplementary file 1 [file Data_Sheet_1.CSV]

	x
1	ENSG00000261654
2	ENSG00000280186
3	ENSG00000259248
4	ENSG00000253549
5	ENSG00000255176
6	ENSG00000230615
7	ENSG00000258572
8	ENSG00000237781
9	ENSG00000230630
10	ENSG00000274536
11	ENSG00000264707
12	ENSG00000225891
13	ENSG00000174403
14	ENSG00000272463
15	ENSG00000267325
16	ENSG00000255443
17	ENSG00000258891
18	ENSG00000278472
19	ENSG00000266171
20	ENSG00000225313
21	ENSG00000248323
22	ENSG00000181800
23	ENSG00000250033
24	ENSG00000259275
25	ENSG00000230499
26	ENSG00000230333
27	ENSG00000276533
28	ENSG00000266601
29	ENSG00000267532
30	ENSG00000231233
31	ENSG00000274204
32	ENSG00000259712
33	ENSG00000267322
34	ENSG00000256540
35	ENSG00000276691
36	ENSG00000277829
37	ENSG00000245025
38	ENSG00000258667
39	ENSG00000233912
40	ENSG00000243243
41	ENSG00000228817
42	ENSG00000261616
43	ENSG00000273972
44	ENSG00000271862
45	ENSG00000279660
46	ENSG00000253837
47	ENSG00000265485
48	ENSG00000259834
49	ENSG00000234817
50	ENSG00000206337
51	ENSG00000271797
52	ENSG00000278934
53	ENSG00000264235
54	ENSG00000261625
55	ENSG00000235531
56	ENSG00000254815
57	ENSG00000276517
58	ENSG00000239300
59	ENSG00000249476
60	ENSG00000259807
61	ENSG00000231329
62	ENSG00000269463
63	ENSG00000275897
64	ENSG00000272666
65	ENSG00000247982
66	ENSG00000228107
67	ENSG00000275764
68	ENSG00000198106
69	ENSG00000226312
70	ENSG00000261553
71	ENSG00000278991
72	ENSG00000259319
73	ENSG00000259721
74	ENSG00000247934
75	ENSG00000231298
76	ENSG00000225335
77	ENSG00000260884
78	ENSG00000278600
79	ENSG00000233589
80	ENSG00000197301
81	ENSG00000241158
82	ENSG00000234456
83	ENSG00000240207
84	ENSG00000235481
85	ENSG00000266036
86	ENSG00000254645
87	ENSG00000272211
88	ENSG00000260329
89	ENSG00000224897
90	ENSG00000212743
91	ENSG00000274414
92	ENSG00000273108
93	ENSG00000229647
94	ENSG00000271913
95	ENSG00000278330
96	ENSG00000257027
97	ENSG00000281383
98	ENSG00000274297
99	ENSG00000260898
100	ENSG00000251194
101	ENSG00000251562
102	ENSG00000203706
103	ENSG00000225986
104	ENSG00000203497
105	ENSG00000263400
106	ENSG00000234690
107	ENSG00000228686
108	ENSG00000275056
109	ENSG00000203709
110	ENSG00000275322
111	ENSG00000253972
112	ENSG00000224397
113	ENSG00000166770
114	ENSG00000235576
115	ENSG00000249096
116	ENSG00000281100
117	ENSG00000273345
118	ENSG00000280143
119	ENSG00000267414
120	ENSG00000278962
121	ENSG00000259225
122	ENSG00000269951
123	ENSG00000268505
124	ENSG00000272918
125	ENSG00000237927
126	ENSG00000244124
127	ENSG00000261270
128	ENSG00000215769
129	ENSG00000270547
130	ENSG00000269825
131	ENSG00000240350
132	ENSG00000240498
133	ENSG00000244968
134	ENSG00000237938
135	ENSG00000279283
136	ENSG00000261469
137	ENSG00000245105
138	ENSG00000237125
139	ENSG00000281103
140	ENSG00000276107
141	ENSG00000279432
142	ENSG00000277895
143	ENSG00000224745
144	ENSG00000272293
145	ENSG00000277152
146	ENSG00000228393
147	ENSG00000270164
148	ENSG00000280138
149	ENSG00000279159
150	ENSG00000227954
151	ENSG00000226445
152	ENSG00000250295
153	ENSG00000268069
154	ENSG00000280040
155	ENSG00000273264
156	ENSG00000256039
157	ENSG00000225194
158	ENSG00000245904
159	ENSG00000248996
160	ENSG00000226674
161	ENSG00000245532
162	ENSG00000224137
163	ENSG00000256262
164	ENSG00000214548
165	ENSG00000227155
166	ENSG00000229619
167	ENSG00000273320
168	ENSG00000269220
169	ENSG00000259118
170	ENSG00000259238
171	ENSG00000269906
172	ENSG00000225399
173	ENSG00000271576
174	ENSG00000281183
175	ENSG00000279086
176	ENSG00000236841
177	ENSG00000214546
178	ENSG00000203804
179	ENSG00000279384
180	ENSG00000248476
181	ENSG00000203362
182	ENSG00000243055
183	ENSG00000272462
184	ENSG00000233214
185	ENSG00000235852
186	ENSG00000226777
187	ENSG00000167912
188	ENSG00000263847
189	ENSG00000241886
190	ENSG00000235488
191	ENSG00000271474
192	ENSG00000267272
193	ENSG00000225889
194	ENSG00000269952
195	ENSG00000215022
196	ENSG00000203446
197	ENSG00000274370
198	ENSG00000279636
199	ENSG00000272574
200	ENSG00000259659
201	ENSG00000268388
202	ENSG00000273096
203	ENSG00000234362
204	ENSG00000237234
205	ENSG00000241163
206	ENSG00000224116
207	ENSG00000273284
208	ENSG00000279838
209	ENSG00000234263
210	ENSG00000215483
211	ENSG00000280248
212	ENSG00000226648
213	ENSG00000259212
214	ENSG00000280721
215	ENSG00000255438
216	ENSG00000261101
217	ENSG00000229021
218	ENSG00000269186
219	ENSG00000278949
220	ENSG00000254510
221	ENSG00000271856
222	ENSG00000274184
223	ENSG00000250548
224	ENSG00000279133
225	ENSG00000251442
226	ENSG00000273302
227	ENSG00000245148
228	ENSG00000256643
229	ENSG00000228113
230	ENSG00000237807
231	ENSG00000244513
232	ENSG00000272143
233	ENSG00000246100
234	ENSG00000235865
235	ENSG00000242258
236	ENSG00000228649
237	ENSG00000253123
238	ENSG00000233093
239	ENSG00000260618
240	ENSG00000246451
241	ENSG00000250116
242	ENSG00000278058
243	ENSG00000204261
244	ENSG00000250073
245	ENSG00000248927
246	ENSG00000246477
247	ENSG00000229155
248	ENSG00000269984
249	ENSG00000268027
250	ENSG00000269889
251	ENSG00000264016
252	ENSG00000244586
253	ENSG00000277763
254	ENSG00000261596
255	ENSG00000272953
256	ENSG00000215244
257	ENSG00000256897
258	ENSG00000267454
